# Supplementary material for: Dietary Polyphenols from Dendropanax morbifera Leaves Ameliorate Alcohol-Induced Liver Injury Through Regulation of Oxidative Stress and Nrf2 Signaling
Source: Nutrients. 2026 Jun 12;18(12):1902. doi: 10.3390/nu18121902 (PMC13306125; doi:10.3390/nu18121902)
Supplement: Supplementary file 1 [file nutrients-18-01902-s001.zip]

Archive with 1 entries (1 files):
- nutrients-4339493-supplementary.pdf
